# Supplementary material for: TLR7 Promotes Acute Inflammatory-Driven Lung Dysfunction in Influenza-Infected Mice but Prevents Late Airway Hyperresponsiveness
Source: Int J Mol Sci. 2024 Dec 21;25(24):13699. doi: 10.3390/ijms252413699 (PMC11678220; doi:10.3390/ijms252413699)
Supplement: Supplementary file 1 [file ijms-25-13699-s001.zip]

Archive with 1 entries (1 files):
- ijms-3364504-supplementary.pdf
